# Supplementary material for: Evaluation of the Idylla IDH1-2 Mutation Assay for the Detection of IDH Variants in Solid Tumors and Hematological Malignancies
Source: Int J Mol Sci. 2026 Jan 20;27(2):1017. doi: 10.3390/ijms27021017 (PMC12842437; doi:10.3390/ijms27021017)
Supplement: Supplementary file 1 [file ijms-27-01017-s001.zip]

Archive with 1 entries (1 files):
- ijms-4052493-supplementary.pdf
